# Supplementary material for: Revisiting Factors Influencing Under-Five Mortality in India: The Application of a Generalised Additive Cox Proportional Hazards Model
Source: Int J Environ Res Public Health. 2024 Sep 29;21(10):1303. doi: 10.3390/ijerph21101303 (PMC11507100; doi:10.3390/ijerph21101303)
Supplement: Supplementary file 1 [file ijerph-21-01303-s001.zip]

Archive with 1 entries (1 files):
- ijerph-3195466-supplementary.pdf
